# Supplementary material for: Effect of Opioid-Sparing Anesthesia on Postoperative Nausea and Vomiting After Breast Surgery: A Single-Center Randomized Controlled Trial
Source: J Clin Med. 2026 Jun 9;15(12):4459. doi: 10.3390/jcm15124459 (PMC13301233; doi:10.3390/jcm15124459)
Supplement: Supplementary file 1 [file jcm-15-04459-s001.zip]

Archive with 2 entries (2 files):
- Table S1. Detailed underlying diseases and medication use.pdf
- Table S2. Intraoperative characteristics.pdf
